# Supplementary material for: Reversible Modulation of Motile Cilia by a Benzo[e][1,2,4]triazinone: A Potential Non-Hormonal Approach to Male Contraception
Source: Cells. 2025 May 9;14(10):688. doi: 10.3390/cells14100688 (PMC12110593; doi:10.3390/cells14100688)
Supplement: Supplementary file 1 [file cells-14-00688-s001.zip]

Archive with 7 entries (7 files):
- cells-3582546-supplementary.pdf
- Movie 1-DMSO.AVI
- Movie 2-Benzotriazinone.AVI
- Movie 3 pre-treatment.avi
- Movie 4 Post-treatment.avi
- Movie 5-geco red benzotriazinone.avi
- Movie 6-geco red deciliation.avi
